# Supplementary material for: Slow slip modulates low-frequency seismicity on the Parkfield segment of the San Andreas Fault
Source: Nat Commun. 2026 Jun 9;17:5137. doi: 10.1038/s41467-026-74095-9 (PMC13249816; doi:10.1038/s41467-026-74095-9)
Supplement: Supplementary file 3 — Supplementary Data 1- SSE_Catalog_Parkfield [file 41467_2026_74095_MOESM3_ESM.xlsx]

## Sheet: Complete_SSE_Catalog_2009_2016
This sheet contains the complete catalog of 92 Slow Slip Events (SSEs) identified in the Parkfield region between 2009 and 2016.
SSEs newly detected in this study are highlighted in green, while SSEs previously reported in the manual catalog are shown in the default color.
2009-02-01
2009-04-15
2009-05-22
2009-06-04
2009-06-04
2009-07-21
2009-07-22
2009-08-12
2009-09-25
2009-10-16
2009-11-14
2009-11-15
2010-01-01
2010-03-25
2010-05-24
2010-06-23
2010-08-07
2010-08-13
2010-10-23
2011-01-01
2011-03-04
2011-03-18
2011-06-15
2011-06-15
2011-06-16
2011-08-12
2011-11-22
2012-01-03
2012-01-21
2012-01-30
2012-05-08
2012-06-10
2012-07-08
2012-08-19
2012-09-05
2012-09-05
2012-09-09
2012-10-30
2012-11-04
2012-11-29
2013-01-17
2013-06-15
2013-06-16
2013-07-14
2013-08-23
2013-08-23
2013-10-14
2013-12-09
2013-12-11
2014-01-09
2014-02-09
2014-05-20
2014-06-30
2014-06-30
2014-07-21
2014-07-21
2014-09-26
2014-09-30
2014-10-18
2014-10-30
2014-12-07
2015-01-05
2015-01-15
2015-02-24
2015-03-12
2015-04-13
2015-04-22
2015-04-23
2015-05-26
2015-06-02
2015-06-09
2015-06-19
2015-07-21
2015-08-11
2015-08-13
2015-08-21
2015-09-02
2015-10-23
2015-12-03
2015-12-13
2016-01-13
2016-01-24
2016-04-24
2016-06-06
2016-07-17
2016-08-09
2016-08-09
2016-09-07
2016-09-07
2016-11-25
2016-11-29
2016-12-14

## Sheet: SSEs_Used_for_Location_Analysis
Considering both data availability and SSE visibility across the three stations, a total of 22 events are presented.
	B073	B075	B076	Seen on creepmeter
SSE on 2014-02-09				✅ XMD1
Amplitude change (nano strain) -direction Eee+Enn	60 - up	Nothing	Nothing
Amplitude change (nano strain)- direction Eee-Enn	20 - up	10 - down	1.7 - down
Amplitude change (nano strain) - direction 2Ene	50 - up	15 - down	Nothing
SSE on 2012-06-10				✅ XVA1
Amplitude change (nano strain) -direction Eee+Enn	Nothing	Nothing	Nothing
Amplitude change (nano strain)- direction Eee-Enn	10 - down	2 - down	1 - up
Amplitude change (nano strain) - direction 2Ene	15 - down	Nothing	Nothing
SSE on 2014-07-21				✅ XMD1
Amplitude change (nano strain) -direction Eee+Enn	60 - up	Nothing	Nothing
Amplitude change (nano strain)- direction Eee-Enn	20 - down	6 - down	1 - down
Amplitude change (nano strain) - direction 2Ene	50 - up	10 - down	Nothing
SSE on 2015-01-05				✅ XMD1
Amplitude change (nano strain) -direction Eee+Enn	50 - up	Nothing	Nothing
Amplitude change (nano strain)- direction Eee-Enn	15 - down	7 - down	1 - down
Amplitude change (nano strain) - direction 2Ene	40 - up	5 - down	Nothing
SSE on 2011-06-15 at 10:10:00				❌
Amplitude change (nano strain) -direction Eee+Enn	60 - up	10 - down	Nothing
Amplitude change (nano strain)- direction Eee-Enn	40 - up	8 - down	2 - down
Amplitude change (nano strain) - direction 2Ene	50 - up	10 - down	Nothing
SSE on 2011-06-15 at 11:45:00				✅ XVA1 (larger) & XMM1
Amplitude change (nano strain) -direction Eee+Enn	Nothing	Nothing	4 - down
Amplitude change (nano strain)- direction Eee-Enn	20 - down	4 - up	2 - up
Amplitude change (nano strain) - direction 2Ene	10 - down	8 - up	1 - up
SSE on 2011-06-16				✅ XVA1
Amplitude change (nano strain) -direction Eee+Enn	20 - up	Nothing	6 - down
Amplitude change (nano strain)- direction Eee-Enn	15 - down	2 - down	0.5 - down
Amplitude change (nano strain) - direction 2Ene	8 - up	Nothing	4 - up
SSE on 2012-01-03				✅ XVA1
Amplitude change (nano strain) -direction Eee+Enn	40 - up	30 - up	Nothing
Amplitude change (nano strain)- direction Eee-Enn	25 - down	6 - down	2 - up
Amplitude change (nano strain) - direction 2Ene	20 - down	Nothing	0.5 - down
SSE on 2012-01-21				✅ XMD1
Amplitude change (nano strain) -direction Eee+Enn	20 - up	Nothing	Nothing
Amplitude change (nano strain)- direction Eee-Enn	12 - down	10 - down	1 - down
Amplitude change (nano strain) - direction 2Ene	50 - up	10 - down	Nothing
SSE on 2012-05-08				✅ XMM1 (larger) & XMD1
Amplitude change (nano strain) -direction Eee+Enn	40 - down	3 - down	Nothing
Amplitude change (nano strain)- direction Eee-Enn	30 - down	6 - up	1 - down
Amplitude change (nano strain) - direction 2Ene	30 - up	8 - up	Nothing
SSE on 2012-07-08				✅ XMD1 (larger) & XMM1
Amplitude change (nano strain) -direction Eee+Enn	15 - down	Nothing	Nothing
Amplitude change (nano strain)- direction Eee-Enn	15 - down	4 - up	0.5 - down
Amplitude change (nano strain) - direction 2Ene	25 - down	5 - down	0.4 - down
SSE on 2012-09-05				✅ XVA1
Amplitude change (nano strain) -direction Eee+Enn	60 - up	8 - down	Nothing
Amplitude change (nano strain)- direction Eee-Enn	17 - down	6 - down	1.2 - down
Amplitude change (nano strain) - direction 2Ene	50 - up	8 - down	Nothing
SSE on 2013-01-17				✅ XMD1
Amplitude change (nano strain) -direction Eee+Enn	60 - down	10 - down	Nothing
Amplitude change (nano strain)- direction Eee-Enn	25 - down	7 - down	1.5 - down
Amplitude change (nano strain) - direction 2Ene	20 - down	15 - down	Nothing
SSE on 2013-12-11				❌
Amplitude change (nano strain) -direction Eee+Enn	Nothing	Nothing	Nothing
Amplitude change (nano strain)- direction Eee-Enn	15 - down	3 - down	0.1 - down
Amplitude change (nano strain) - direction 2Ene	1 - down	Nothing	Nothing
SSE on 2009-04-15				✅ XMD1 (larger) & XMM1
Amplitude change (nano strain) -direction Eee+Enn	80 - down	10 - down	Nothing
Amplitude change (nano strain)- direction Eee-Enn	30 - down	7 - up	1 - down
Amplitude change (nano strain) - direction 2Ene	40 - up	5 - up	Nothing
SSE on 2009-11-15				✅ XMD1
Amplitude change (nano strain) -direction Eee+Enn	40 - up	Nothing	Nothing
Amplitude change (nano strain)- direction Eee-Enn	30 - down	5 - down	1 - down
Amplitude change (nano strain) - direction 2Ene	15 - up	2 - down	Nothing
SSE on 2010-03-25				✅ XMD1 (larger) & XMM1
Amplitude change (nano strain) -direction Eee+Enn	50 - up	Nothing	Nothing
Amplitude change (nano strain)- direction Eee-Enn	30 - up	5 - down	1 - down
Amplitude change (nano strain) - direction 2Ene	5 - up	10 - down	Nothing
SSE on 2010-06-23				✅ XVA1
Amplitude change (nano strain) -direction Eee+Enn	60 - up	Nothing	Nothing
Amplitude change (nano strain)- direction Eee-Enn	40 - down	6 - down	0.4 - down
Amplitude change (nano strain) - direction 2Ene	20 - up	1.5 - down	Nothing
SSE on 2015-01-15				❌
Amplitude change (nano strain) -direction Eee+Enn	60 - up	Nothing	1 - up
Amplitude change (nano strain)- direction Eee-Enn	4 - down	Nothing	10 - down
Amplitude change (nano strain) - direction 2Ene	50 - down	Nothing	5 - down
SSE on 2015-12-13				❗️ maybe XVA1
Amplitude change (nano strain) -direction Eee+Enn	Nothing	Nothing	200 - down
Amplitude change (nano strain)- direction Eee-Enn	16 - up	2 - down	Nothing
Amplitude change (nano strain) - direction 2Ene	25 - up	5 - down	150 - up
SSE on 2013-06-15 (newly detected SSE)				✅ XMD1
Amplitude change (nano strain) -direction Eee+Enn	40 - down	10 - down	1 - down
Amplitude change (nano strain)- direction Eee-Enn	40 - up	53 - down	1 - down
Amplitude change (nano strain) - direction 2Ene	20 - up	100 - down	1 - down
SSE on 2015-04-22 (newly detected SSE)				✅ XMD1
Amplitude change (nano strain) -direction Eee+Enn	300 - up	10 - down	Nothing
Amplitude change (nano strain)- direction Eee-Enn	15 - down	5 - down	1 - down
Amplitude change (nano strain) - direction 2Ene	400 - up	12 - down	Nothing

## Sheet: Okada_Model_Location_Results
Date	X (m)	Y (m)	Z (m)	Strike	Dip	Length (m)	Width (m)	Slip (m)	Moment (Nm)	Mw	Misfit	Latitude	Longitude	Duration (s)			0.0160583
2014-02-09	725669	3.98159e+06	500	310	80	2000	2381.1	-0.000134772	1.92544e+13	2.78969	2.64227e-16	35.9527	-120.498	3434.15
2012-06-10	727669	3.98009e+06	500	310	70	3500	3457.83	4.89244e-07	1.77631e+11	1.43301	2.10073e-18	35.9387	-120.476	1122.91
2014-07-21	726169	3.98009e+06	500	310	80	1500	1965.56	9.46954e-05	8.37581e+12	2.54868	9.36882e-17	35.939	-120.493	4717.16
2015-01-05	726169	3.98009e+06	500	310	80	1500	1965.56	7.72845e-05	6.83582e+12	2.48986	5.2016e-17	35.939	-120.493	4292.94
2011-06-15 10:10:00	725669	3.98159e+06	500	310	80	2000	2381.1	-0.000145915	2.08463e+13	2.81269	2.91928e-16	35.9527	-120.498	4084.85
2011-06-15 11:45:00	725169	3.97909e+06	500	310	70	3000	3120.13	-9.56745e-06	2.68665e+12	2.21947	2.30657e-17	35.9303	-120.504	2166.23
2011-06-16	728169	3.98159e+06	1000	310	80	3000	3120.13	4.17925e-05	1.17358e+13	2.64634	1.82811e-17	35.9521	-120.47	4979.86
2012-01-03	725169	3.97959e+06	500	310	80	2000	2381.1	0.00015303	2.18628e+13	2.82647	9.04741e-17	35.9348	-120.504	7801.94
2012-01-21	730169	3.97759e+06	500	310	80	4000	3779.76	-0.000382493	1.73488e+14	3.42618	6.76794e-17	35.9156	-120.449	5231.91
2012-05-08	728169	3.97959e+06	1500	310	60	4000	3779.76	2.50945e-05	1.13822e+13	2.63748	1.679e-16	35.9341	-120.471	3948.17
2012-07-08	725169	3.98159e+06	500	310	80	2500	2763.02	2.80924e-05	5.82149e+12	2.44336	1.69051e-17	35.9528	-120.503	2212.81
2012-09-05	727169	3.98159e+06	1000	310	80	500	944.941	0.00571062	80942950018788	3.20545	9.94918e-17	35.9523	-120.481	3847.52
2013-01-17	726169	3.98009e+06	4000	310	60	1500	1965.56	-0.00157637	1.3943e+14	3.3629	2.56202e-16	35.939	-120.493	7361.46
2013-12-11	728669	3.98009e+06	500	310	80	4000	3779.76	-1.00252e-06	4.54717e+11	1.70516	4.75108e-18	35.9385	-120.465	1004.97
2013-06-15	725169	3.97709e+06	500	310	60	4000	3779.76	-4.09479e-05	1.85728e+13	2.77925	2.39193e-15	35.9122	-120.505	3046.68
2015-04-22	726169	3.97959e+06	500	310	60	1500	1965.56	0.000370895	3.28057e+13	2.94397	1.5112e-15	35.9345	-120.493	4833.82
2009-04-15	728669	3.98009e+06	1000	310	60	500	944.941	0.00612393	8.68013e+13	3.22568	1.92032e-16	35.9385	-120.465	7606.61
2009-11-15	727669	3.97959e+06	1000	310	60	2000	2381.1	0.000192644	2.75222e+13	2.89312	6.076e-17	35.9342	-120.476	4876.66
2010-03-25	725169	3.98159e+06	500	310	60	2500	2763.02	-0.000200647	4.15795e+13	3.01259	1.30088e-16	35.9528	-120.503	3614.5
2010-06-23	728169	3.98109e+06	500	310	60	1500	1965.56	0.000213755	1.89066e+13	2.78441	9.40315e-17	35.9476	-120.47	5414.86
2015-01-15	725169	3.97909e+06	500	310	80	2000	2381.1	0.000420615	6.00916e+13	3.11921	1.44541e-16	35.9303	-120.504	4777.12
2015-12-13	728169	3.97809e+06	1500	310	60	4000	3779.76	0.000113657	5.15516e+13	3.07483	7.03166e-16	35.9206	-120.471	3186.81
