# Supplementary material for: Slow slip modulates low-frequency seismicity on the Parkfield segment of the San Andreas Fault
Source: Nat Commun. 2026 Jun 9;17:5137. doi: 10.1038/s41467-026-74095-9 (PMC13249816; doi:10.1038/s41467-026-74095-9)
Supplement: Supplementary file 4 — Supplementary_Data_2_SSE_Figures [file 41467_2026_74095_MOESM4_ESM.zip]

Archive with 1 entries (1 files):
- Supplementary_Data_2_SSE_Figures_Zali_et_al2026.pdf
